# Supplementary material for: Optimizing and purifying extracellular amylase from soil bacteria to inhibit clinical biofilm-forming bacteria
Source: PeerJ. 2020 Nov 2;8:e10288. doi: 10.7717/peerj.10288 (PMC7643558; doi:10.7717/peerj.10288)
Supplement: Supplemental Information 1 — Values of fractions, enzyme activities and protein concentrations for Fig 2; Values of OD595 for the bacterial biofilm of Bacillus-producing amylase-filtrate and/or purified amylase enzyme against some pathogenic bacteria after 24 or 48h for Figs 4- 7. [file peerj-08-10288-s001.xlsx]

## Sheet: Sheet3
											Figure 4
											Antibiofilm activity of Bacillus-producing amylase-filtrate against some pathogenic
											bacteria after 24 h treatment.
		mean	mean-sdv	mean+sdv	mean		sdv	mean	third read	second read	first read
		0.303333	0.300817	0.30585	0.303333		0.00251661	0.303333	0.303	0.301	0.306	control	E.coli
		0.207333	0.205806	0.208861	0.207333		0.00152753	0.207333	0.206	0.207	0.209	B. megaterium
		0.233333	0.2283	0.238367	0.233333		0.00503322	0.233333	0.228	0.234	0.238	B. subtilis
		0.241	0.237	0.245	0.241		0.004	0.241	0.237	0.245	0.241	B. cereus
		0.266333	0.246908	0.285758	0.266333		0.0194251	0.266333	0.271	0.283	0.245	B. thuringiesis
		0.211667	0.209585	0.213748	0.211667		0.00208167	0.211667	0.211	0.21	0.214	B. lentus
		0.133667	0.130612	0.136722	0.133667		0.00305505	0.133667	0.131	0.133	0.137	B. alvei
		0.149667	0.14715	0.152183	0.149667		0.00251661	0.149667	0.15	0.152	0.147	B. polymyxa
		0.214667	0.213139	0.216194	0.214667		0.00152753	0.214667	0.215	0.216	0.213	B. circulans
		3.09933	3.09383	3.10484	3.09933		0.00550757	3.09933	3.094	3.099	3.105	control	Klebsiella
		1.51733	1.5123	1.52237	1.51733		0.00503322	1.51733	1.522	1.518	1.512	B. megaterium
		0.31	0.254322	0.365678	0.31		0.0556776	0.31	0.37	0.26	0.3	B. subtilis
		0.344	0.334	0.354	0.344		0.01	0.344	0.334	0.354	0.344	B. cereus
		0.461	0.458354	0.463646	0.461		0.00264575	0.461	0.463	0.458	0.462	B. thuringiesis
		1.297	1.293	1.301	1.297		0.004	1.297	1.293	1.297	1.301	B. lentus
		1.638	1.634	1.642	1.638		0.004	1.638	1.638	1.642	1.634	B. alvei
		1.12333	1.11783	1.12884	1.12333		0.00550757	1.12333	1.129	1.118	1.123	B. polymyxa
		0.659	0.642907	0.675093	0.659		0.0160935	0.659	0.644	0.676	0.657	B. circulans
		3.09667	3.06155	3.13179	3.09667		0.0351188	3.09667	3.13	3.1	3.06	control	Acinetobacter
		1.22933	1.22482	1.23384	1.22933		0.00450925	1.22933	1.225	1.234	1.229	B. megaterium
		1.62733	1.62329	1.63137	1.62733		0.00404145	1.62733	1.628	1.631	1.623	B. subtilis
		1.52833	1.52382	1.53284	1.52833		0.00450925	1.52833	1.528	1.533	1.524	B. cereus
		1.717	1.617	1.817	1.717		0.1	1.717	1.617	1.817	1.717	B. thuringiesis
		0.982	0.882	1.082	0.982		0.1	0.982	1.082	0.882	0.982	B. lentus
		1.124	1.024	1.224	1.124		0.1	1.124	1.224	1.024	1.124	B. alvei
		1.17467	1.07417	1.27517	1.17467		0.1005	1.17467	1.275	1.074	1.175	B. polymyxa
		0.992	0.892496	1.0915	0.992		0.0995038	0.992	1.091	0.892	0.993	B. circulans
		0.225	0.215	0.235	0.225		0.01	0.225	0.215	0.235	0.225	control	Pseudomonas
		0.148	0.144394	0.151606	0.148		0.00360555	0.148	0.152	0.147	0.145	B. megaterium
		0.203667	0.200612	0.206722	0.203667		0.00305505	0.203667	0.207	0.203	0.201	B. subtilis
		0.193667	0.187557	0.199777	0.193667		0.0061101	0.193667	0.195	0.187	0.199	B. cereus
		0.208667	0.200899	0.216434	0.208667		0.00776745	0.208667	0.2	0.215	0.211	B. thuringiesis
		0.0943333	0.0893001	0.0993666	0.0943333		0.00503322	0.0943333	0.095	0.089	0.099	B. lentus
		0.133667	0.13078	0.136553	0.133667		0.00288675	0.133667	0.132	0.137	0.132	B. alvei
		0.196	0.190708	0.201292	0.196		0.0052915	0.196	0.2	0.19	0.198	B. polymyxa
		0.106	0.100432	0.111568	0.106		0.00556776	0.106	0.105	0.101	0.112	B. circulans
		0.221	0.211	0.231	0.221		0.01	0.221	0.211	0.231	0.221	control	staphylococcus
		0.122	0.112461	0.131539	0.122		0.00953939	0.122	0.131	0.112	0.123	B. megaterium
		0.165333	0.1604	0.170266	0.165333		0.00493288	0.165333	0.162	0.171	0.163	B. subtilis
		0.185	0.180417	0.189583	0.185		0.00458258	0.185	0.181	0.184	0.19	B. cereus
		0.156667	0.152503	0.16083	0.156667		0.00416333	0.156667	0.16	0.158	0.152	B. thuringiesis
		0.121667	0.116633	0.1267	0.121667		0.00503322	0.121667	0.127	0.121	0.117	B. lentus
		0.0716667	0.081	0.085	0.0716667		0.002	0.083	0.085	0.081	0.083	B. alvei
		0.137333	0.133292	0.141375	0.137333		0.00404145	0.137333	0.133	0.138	0.141	B. polymyxa
		0.119667	0.115625	0.123708	0.119667		0.00404145	0.119667	0.119	0.116	0.124	B. circulans

## Sheet: Sheet4
											Figure 5
											Antibiofilm activity of Bacillus-producing amylase-filtrate against some pathogenic
											bacteria after 48h treatment.
	mean	mean-sdv	mean+sdv	mean		sdv	mean	third read	second read	first read
	0.413667	0.410612	0.416722	0.413667		0.00305505	0.413667	0.417	0.411	0.413	control	E.coli
	0.152	0.14	0.164	0.152		0.012	0.152	0.14	0.164	0.152	B. megaterium
	0.103667	0.0941623	0.113171	0.103667		0.00950438	0.103667	0.094	0.113	0.104	B. subtilis
	0.146667	0.141535	0.151798	0.146667		0.0051316	0.146667	0.148	0.141	0.151	B. cereus
	0.25	0.241456	0.258544	0.25		0.008544	0.25	0.242	0.249	0.259	B. thuringiesis
	0.140333	0.113309	0.167358	0.140333		0.0270247	0.140333	0.171	0.13	0.12	B. lentus
	0.281667	0.272593	0.29074	0.281667		0.00907377	0.281667	0.29	0.272	0.283	B. alvei
	0.128667	0.123633	0.1337	0.128667		0.00503322	0.128667	0.134	0.128	0.124	B. polymyxa
	0.210667	0.206048	0.215285	0.210667		0.0046188	0.210667	0.216	0.208	0.208	B. circulans
	3.827	3.81282	3.84118	3.827		0.0141774	3.827	3.843	3.822	3.816	control	Klebsiella
	0.314333	0.309608	0.319059	0.314333		0.00472582	0.314333	0.318	0.309	0.316	B. megaterium
	0.27	0.264708	0.275292	0.27		0.0052915	0.27	0.276	0.268	0.266	B. subtilis
	0.281667	0.27516	0.288173	0.281667		0.00650641	0.281667	0.288	0.275	0.282	B. cereus
	0.304333	0.297526	0.31114	0.304333		0.00680686	0.304333	0.299	0.312	0.302	B. thuringiesis
	0.353	0.343	0.363	0.353		0.01	0.353	0.363	0.343	0.353	B. lentus
	1.198	1.098	1.298	1.198		0.1	1.198	1.298	1.098	1.198	B. alvei
	0.275667	0.262016	0.289317	0.275667		0.0136504	0.275667	0.261	0.288	0.278	B. polymyxa
	0.242	0.232	0.252	0.242		0.01	0.242	0.252	0.232	0.242	B. circulans
	3.436	3.43142	3.44058	3.436		0.00458258	3.436	3.435	3.441	3.432	control	Acinetobacter
	0.921667	0.81966	1.02367	0.921667		0.102007	0.921667	1.023	0.819	0.923	B. megaterium
	0.904333	0.803332	1.00533	0.904333		0.101002	0.904333	1.005	0.803	0.905	B. subtilis
	1.37067	1.36554	1.3758	1.37067		0.0051316	1.37067	1.365	1.372	1.375	B. cereus
	0.884667	0.78766	0.981674	0.884667		0.0970069	0.884667	0.787	0.981	0.886	B. thuringiesis
	0.875	0.777938	0.972062	0.875		0.0970618	0.875	0.78	0.974	0.871	B. lentus
	0.894	0.889417	0.898583	0.894		0.00458258	0.894	0.889	0.895	0.898	B. alvei
	0.942667	0.844166	1.04117	0.942667		0.0985004	0.942667	1.041	0.844	0.943	B. polymyxa
	0.982	0.882466	1.08153	0.982		0.0995339	0.982	1.08	0.881	0.985	B. circulans
		0
		0
	0.281667	0.272648	0.290685	0.281667		0.0090185	0.281667	0.273	0.291	0.281	control	Pseudomonas
	0.203	0.197	0.209	0.203		0.006	0.203	0.197	0.209	0.203	B. megaterium
	0.129333	0.125821	0.132845	0.129333		0.00351188	0.129333	0.126	0.129	0.133	B. subtilis
	0.220667	0.212162	0.229172	0.220667		0.0085049	0.220667	0.212	0.229	0.221	B. cereus
	0.138667	0.135612	0.141722	0.138667		0.00305505	0.138667	0.136	0.138	0.142	B. thuringiesis
	0.133	0.129	0.137	0.133		0.004	0.133	0.129	0.137	0.133	B. lentus
	0.123	0.121	0.125	0.123		0.002	0.123	0.125	0.123	0.121	B. alvei
	0.122	0.111464	0.132536	0.122		0.0105357	0.122	0.132	0.111	0.123	B. polymyxa
	0.202333	0.19817	0.206497	0.202333		0.00416333	0.202333	0.199	0.207	0.201	B. circulans
		0
		0
	0.405	0.394417	0.415583	0.405		0.010583	0.405	0.393	0.413	0.409	control	staphylococcus
	0.191333	0.183962	0.198704	0.191333		0.00737111	0.191333	0.194	0.183	0.197	B. megaterium
	0.154333	0.150821	0.157845	0.154333		0.00351188	0.154333	0.151	0.158	0.154	B. subtilis
	0.167667	0.163503	0.17183	0.167667		0.00416333	0.167667	0.163	0.169	0.171	B. cereus
	0.136667	0.132625	0.140708	0.136667		0.00404145	0.136667	0.141	0.136	0.133	B. thuringiesis
	0.108	0.105	0.111	0.108		0.003	0.108	0.108	0.111	0.105	B. lentus
	0.0743333	0.0712783	0.0773884	0.0743333		0.00305505	0.0743333	0.077	0.071	0.075	B. alvei
	0.118	0.115	0.121	0.118		0.003	0.118	0.118	0.121	0.115	B. polymyxa
	0.092	0.0844502	0.0995498	0.092		0.00754983	0.092	0.093	0.084	0.099	B. circulans

## Sheet: Sheet7
													Figure
													Antibiofilm activity of Bacillus-producing amylase-filtrate against some pathogenic
													bacteria after 24 and 48h treatment.
													(A) E. coli
			mean	meam-SDV	mean+SDV	mean		SDV	mean	third read	second read	first read
			0.303333	0.300817	0.30585	0.303333		0.00251661	0.303333	0.303	0.301	0.306	control
			0.413667	0.410612	0.416722	0.413667		0.00305505	0.413667	0.417	0.411	0.413
			0.207333	0.205806	0.208861	0.207333		0.00152753	0.207333	0.206	0.207	0.209	B. megaterium
			0.152	0.14	0.164	0.152		0.012	0.152	0.14	0.164	0.152
			0.233333	0.2283	0.238367	0.233333		0.00503322	0.233333	0.228	0.234	0.238	B. subtilis
			0.103667	0.0941623	0.113171	0.103667		0.00950438	0.103667	0.094	0.113	0.104
			0.241	0.237	0.245	0.241		0.004	0.241	0.237	0.245	0.241	B. cereus
			0.146667	0.141535	0.151798	0.146667		0.0051316	0.146667	0.148	0.141	0.151
			0.266333	0.246908	0.285758	0.266333		0.0194251	0.266333	0.271	0.283	0.245	B. thuringiesis
			0.25	0.241456	0.258544	0.25		0.008544	0.25	0.242	0.249	0.259
			0.211667	0.209585	0.213748	0.211667		0.00208167	0.211667	0.211	0.21	0.214	B. lentus
			0.140333	0.113309	0.167358	0.140333		0.0270247	0.140333	0.171	0.13	0.12
			0.133667	0.130612	0.136722	0.133667		0.00305505	0.133667	0.131	0.133	0.137	B. alvei
			0.281667	0.272593	0.29074	0.281667		0.00907377	0.281667	0.29	0.272	0.283
			0.149667	0.14715	0.152183	0.149667		0.00251661	0.149667	0.15	0.152	0.147	B. polymyxa
			0.128667	0.123633	0.1337	0.128667		0.00503322	0.128667	0.134	0.128	0.124
			0.214667	0.213139	0.216194	0.214667		0.00152753	0.214667	0.215	0.216	0.213	B. circulans
			0.210667	0.206048	0.215285	0.210667		0.0046188	0.210667	0.216	0.208	0.208

## Sheet: Sheet8
											Figure
											Antibiofilm activity of Bacillus-producing amylase-filtrate against some pathogenic
											bacteria after 24 and 48h treatment.
											(B) Klebsiella pneumoniae
	mean	mean-SDV	mean+SDV	mean		SDV	mean
	3.09933	3.09383	3.10484	3.09933		0.00550757	3.09933	3.094	3.099	3.105	control
	3.827	3.81282	3.84118	3.827		0.0141774	3.827	3.843	3.822	3.816
	1.51733	1.5123	1.52237	1.51733		0.00503322	1.51733	1.522	1.518	1.512	B. megaterium
	0.314333	0.309608	0.319059	0.314333		0.00472582	0.314333	0.318	0.309	0.316
	0.31	0.254322	0.365678	0.31		0.0556776	0.31	0.37	0.26	0.3	B. subtilis
	0.27	0.264708	0.275292	0.27		0.0052915	0.27	0.276	0.268	0.266
	0.344	0.334	0.354	0.344		0.01	0.344	0.334	0.354	0.344	B. cereus
	0.281667	0.27516	0.288173	0.281667		0.00650641	0.281667	0.288	0.275	0.282
	0.461	0.458354	0.463646	0.461		0.00264575	0.461	0.463	0.458	0.462	B. thuringiesis
	0.304333	0.297526	0.31114	0.304333		0.00680686	0.304333	0.299	0.312	0.302
	1.297	1.293	1.301	1.297		0.004	1.297	1.293	1.297	1.301	B. lentus
	0.353	0.343	0.363	0.353		0.01	0.353	0.363	0.343	0.353
	1.638	1.634	1.642	1.638		0.004	1.638	1.638	1.642	1.634	B. alvei
	1.198	1.098	1.298	1.198		0.1	1.198	1.298	1.098	1.198
	1.12333	1.11783	1.12884	1.12333		0.00550757	1.12333	1.129	1.118	1.123	B. polymyxa
	0.275667	0.262016	0.289317	0.275667		0.0136504	0.275667	0.261	0.288	0.278
	0.659	0.642907	0.675093	0.659		0.0160935	0.659	0.644	0.676	0.657	B. circulans
	0.242	0.232	0.252	0.242		0.01	0.242	0.252	0.232	0.242

## Sheet: Sheet11
												Figure
												Antibiofilm activity of Bacillus-producing amylase-filtrate against some pathogenic
												bacteria after 24 and 48h treatment.
												(C) Acinetobacter baumanii
		mean	mean-SDV	mean+SDV	mean		SDV	mean
		3.09667	3.06155	3.13179	3.09667		0.0351188	3.09667	3.13	3.1	3.06	control
		3.436	3.43142	3.44058	3.436		0.00458258	3.436	3.435	3.441	3.432
		1.22933	1.22482	1.23384	1.22933		0.00450925	1.22933	1.225	1.234	1.229	B. megaterium
		0.921667	0.81966	1.02367	0.921667		0.102007	0.921667	1.023	0.819	0.923
		1.62733	1.62329	1.63137	1.62733		0.00404145	1.62733	1.628	1.631	1.623	B. subtilis
		0.904333	0.803332	1.00533	0.904333		0.101002	0.904333	1.005	0.803	0.905
		1.52833	1.52382	1.53284	1.52833		0.00450925	1.52833	1.528	1.533	1.524	B. cereus
		1.37067	1.36554	1.3758	1.37067		0.0051316	1.37067	1.365	1.372	1.375
		1.717	1.617	1.817	1.717		0.1	1.717	1.617	1.817	1.717	B. thuringiesis
		0.884667	0.78766	0.981674	0.884667		0.0970069	0.884667	0.787	0.981	0.886
		0.982	0.882	1.082	0.982		0.1	0.982	1.082	0.882	0.982	B. lentus
		0.875	0.777938	0.972062	0.875		0.0970618	0.875	0.78	0.974	0.871
		1.124	1.024	1.224	1.124		0.1	1.124	1.224	1.024	1.124	B. alvei
		0.894	0.889417	0.898583	0.894		0.00458258	0.894	0.889	0.895	0.898
		1.17467	1.07417	1.27517	1.17467		0.1005	1.17467	1.275	1.074	1.175	B. polymyxa
		0.942667	0.844166	1.04117	0.942667		0.0985004	0.942667	1.041	0.844	0.943
		0.992	0.892496	1.0915	0.992		0.0995038	0.992	1.091	0.892	0.993	B. circulans
		0.982	0.882466	1.08153	0.982		0.0995339	0.982	1.08	0.881	0.985

## Sheet: Sheet12
												Figure
												Antibiofilm activity of Bacillus-producing amylase-filtrate against some pathogenic
												bacteria after 24 and 48h treatment.
												(D) Pseudomonas aeruginosa
		0.225	0.215	0.235	0.225		0.01	0.225	0.215	0.235	0.225	control
		0.281667	0.272648	0.290685	0.281667		0.0090185	0.281667	0.273	0.291	0.281
		0.148	0.144394	0.151606	0.148		0.00360555	0.148	0.152	0.147	0.145	B. megaterium
		0.203	0.197	0.209	0.203		0.006	0.203	0.197	0.209	0.203
		0.203667	0.200612	0.206722	0.203667		0.00305505	0.203667	0.207	0.203	0.201	B. subtilis
		0.129333	0.125821	0.132845	0.129333		0.00351188	0.129333	0.126	0.129	0.133
		0.193667	0.187557	0.199777	0.193667		0.0061101	0.193667	0.195	0.187	0.199	B. cereus
		0.220667	0.212162	0.229172	0.220667		0.0085049	0.220667	0.212	0.229	0.221
		0.208667	0.200899	0.216434	0.208667		0.00776745	0.208667	0.2	0.215	0.211	B. thuringiesis
		0.138667	0.135612	0.141722	0.138667		0.00305505	0.138667	0.136	0.138	0.142
		0.0943333	0.0893001	0.0993666	0.0943333		0.00503322	0.0943333	0.095	0.089	0.099	B. lentus
		0.133	0.129	0.137	0.133		0.004	0.133	0.129	0.137	0.133
		0.133667	0.13078	0.136553	0.133667		0.00288675	0.133667	0.132	0.137	0.132	B. alvei
		0.123	0.121	0.125	0.123		0.002	0.123	0.125	0.123	0.121
		0.196	0.190708	0.201292	0.196		0.0052915	0.196	0.2	0.19	0.198	B. polymyxa
		0.122	0.111464	0.132536	0.122		0.0105357	0.122	0.132	0.111	0.123
		0.106	0.100432	0.111568	0.106		0.00556776	0.106	0.105	0.101	0.112	B. circulans
		0.202333	0.19817	0.206497	0.202333		0.00416333	0.202333	0.199	0.207	0.201

## Sheet: Sheet13
													Figure
													Antibiofilm activity of Bacillus-producing amylase-filtrate against some pathogenic
													bacteria after 24 and 48h treatment.
	mean	mean-SDV	mean+SDV	mean									(E) Staphylococcus aureus (MRSA)
	0.221	0.211	0.231	0.221		0.01	0.221	0.211	0.231	0.221	control
	0.405	0.394417	0.415583	0.405		0.010583	0.405	0.393	0.413	0.409
	0.122	0.112461	0.131539	0.122		0.00953939	0.122	0.131	0.112	0.123	B. megaterium
	0.191333	0.183962	0.198704	0.191333		0.00737111	0.191333	0.194	0.183	0.197
	0.165333	0.1604	0.170266	0.165333		0.00493288	0.165333	0.162	0.171	0.163	B. subtilis
	0.154333	0.150821	0.157845	0.154333		0.00351188	0.154333	0.151	0.158	0.154
	0.185	0.180417	0.189583	0.185		0.00458258	0.185	0.181	0.184	0.19	B. cereus
	0.167667	0.163503	0.17183	0.167667		0.00416333	0.167667	0.163	0.169	0.171
	0.156667	0.152503	0.16083	0.156667		0.00416333	0.156667	0.16	0.158	0.152	B. thuringiesis
	0.136667	0.132625	0.140708	0.136667		0.00404145	0.136667	0.141	0.136	0.133
	0.121667	0.116633	0.1267	0.121667		0.00503322	0.121667	0.127	0.121	0.117	B. lentus
	0.108	0.105	0.111	0.108		0.003	0.108	0.108	0.111	0.105
	0.083	0.081	0.085	0.083		0.002	0.083	0.085	0.081	0.083	B. alvei
	0.0743333	0.0712783	0.0773884	0.0743333		0.00305505	0.0743333	0.077	0.071	0.075
	0.137333	0.133292	0.141375	0.137333		0.00404145	0.137333	0.133	0.138	0.141	B. polymyxa
	0.118	0.115	0.121	0.118		0.003	0.118	0.118	0.121	0.115
	0.119667	0.115625	0.123708	0.119667		0.00404145	0.119667	0.119	0.116	0.124	B. circulans
	0.092	0.0844502	0.0995498	0.092		0.00754983	0.092	0.093	0.084	0.099

## Sheet: Sheet5
													Figure 6
													Antibiofilm activity of Bacillus- purified amylase enzyme against some pathogenic
													bacteria after 24 h treatment.
		mean	mean-sdv	mean+sdv	mean			sdv	mean	third read	second read	first read
		0.316667	0.311159	0.322174	0.316667			0.00550757	0.316667	0.322	0.317	0.311	control	E.coli
		0.167667	0.164155	0.171179	0.167667			0.00351188	0.167667	0.168	0.171	0.164	B. megaterium
		0.181	0.178354	0.183646	0.181			0.00264575	0.181	0.18	0.179	0.184	B. subtilis
		0.221	0.217	0.225	0.221			0.004	0.221	0.221	0.225	0.217	B. cereus
		0.151667	0.147881	0.155453	0.151667			0.00378594	0.151667	0.149	0.15	0.156	B. thuringiesis
		0.241667	0.238612	0.244722	0.241667			0.00305505	0.241667	0.241	0.239	0.245	B. lentus
		0.122	0.118394	0.125606	0.122			0.00360555	0.122	0.121	0.119	0.126	B. alvei
		3.41167	3.39932	3.42401	3.41167			0.0123423	3.41167	3.415	3.398	3.422	control
		1.82733	1.82329	1.83137	1.82733			0.00404145	1.82733	1.828	1.831	1.823	B. megaterium	Klebsiella
		1.94967	1.9455	1.95383	1.94967			0.00416333	1.94967	1.953	1.951	1.945	B. subtilis
		2.12633	2.1187	2.13397	2.12633			0.00763763	2.12633	2.128	2.133	2.118	B. cereus
		1.71667	1.71154	1.7218	1.71667			0.0051316	1.71667	1.721	1.718	1.711	B. thuringiesis
		2.568	2.56243	2.57357	2.568			0.00556776	2.568	2.569	2.573	2.562	B. lentus
		1.53667	1.53216	1.54118	1.53667			0.00450925	1.53667	1.541	1.537	1.532	B. alvei
		3.518	3.50031	3.53569	3.518			0.0176918	3.518	3.499	3.534	3.521	control	Acinetobacter
		1.91867	1.91416	1.92318	1.91867			0.00450925	1.91867	1.919	1.923	1.914	B. megaterium
		1.97233	1.96531	1.97936	1.97233			0.00702377	1.97233	1.979	1.973	1.965	B. subtilis
		2.25767	2.25064	2.26469	2.25767			0.00702377	2.25767	2.251	2.265	2.257	B. cereus
		1.72433	1.72082	1.72785	1.72433			0.00351188	1.72433	1.721	1.728	1.724	B. thuringiesis
		2.52567	2.52116	2.53018	2.52567			0.00450925	2.52567	2.53	2.526	2.521	B. lentus
		1.54133	1.53782	1.54485	1.54133			0.00351188	1.54133	1.541	1.538	1.545	B. alvei
		0.302333	0.291183	0.313484	0.302333			0.0111505	0.302333	0.298	0.294	0.315	control	Pseudomonas
		0.157333	0.154119	0.160548	0.157333			0.00321455	0.157333	0.155	0.161	0.156	B. megaterium
		0.171667	0.168612	0.174722	0.171667			0.00305505	0.171667	0.169	0.171	0.175	B. subtilis
		0.214333	0.210821	0.217845	0.214333			0.00351188	0.214333	0.214	0.211	0.218	B. cereus
		0.146333	0.142547	0.150119	0.146333			0.00378594	0.146333	0.149	0.148	0.142	B. thuringiesis
		0.24	0.236	0.244	0.24			0.004	0.24	0.24	0.244	0.236	B. lentus
		0.111333	0.107821	0.114845	0.111333			0.00351188	0.111333	0.115	0.108	0.111	B. alvei
		0.304333	0.269386	0.339281	0.304333			0.0349476	0.304333	0.295	0.343	0.275	control	Staphylococcus
		0.147667	0.144612	0.150722	0.147667			0.00305505	0.147667	0.151	0.147	0.145	B. megaterium
		0.164667	0.160881	0.168453	0.164667			0.00378594	0.164667	0.162	0.169	0.163	B. subtilis
		0.179333	0.175821	0.182845	0.179333			0.00351188	0.179333	0.176	0.179	0.183	B. cereus
		0.123667	0.120612	0.126722	0.123667			0.00305505	0.123667	0.127	0.123	0.121	B. thuringiesis
		0.238	0.234394	0.241606	0.238			0.00360555	0.238	0.241	0.239	0.234	B. lentus
		0.110667	0.107452	0.113881	0.110667			0.00321455	0.110667	0.112	0.107	0.113	B. alvei

## Sheet: Sheet6
													Figure 7
													Antibiofilm activity of Bacillus- purified amylase enzyme against some pathogenic
													bacteria after 48h treatment.
	mean	mean-sdv	mean+sdv	Mean			sdv	mean	third read	second read	first read
	0.447333	0.441306	0.453361	0.447333			0.00602771	0.447333	0.441	0.453	0.448	control	E.coli
	0.154	0.15	0.158	0.154			0.004	0.154	0.15	0.158	0.154	B. megaterium
	0.168333	0.165278	0.171388	0.168333			0.00305505	0.168333	0.169	0.171	0.165	B. subtilis
	0.201	0.195	0.207	0.201			0.006	0.201	0.201	0.195	0.207	B. cereus
	0.135333	0.131821	0.138845	0.135333			0.00351188	0.135333	0.139	0.135	0.132	B. thuringiesis
	0.262667	0.258503	0.26683	0.262667			0.00416333	0.262667	0.266	0.264	0.258	B. lentus
	0.116333	0.113278	0.119388	0.116333			0.00305505	0.116333	0.119	0.117	0.113	B. alvei
	4.00167	3.98652	4.01681	4.00167			0.0151438	4.00167	3.991	3.995	4.019	control
	1.16167	1.15716	1.16618	1.16167			0.00450925	1.16167	1.162	1.166	1.157	B. megaterium	Klebsiella
	1.28833	1.28429	1.29237	1.28833			0.00404145	1.28833	1.284	1.292	1.289	B. subtilis
	1.33333	1.32861	1.33806	1.33333			0.00472582	1.33333	1.337	1.335	1.328	B. cereus
	0.998	0.990063	1.00594	0.998			0.00793725	0.998	0.992	0.995	1.007	B. thuringiesis
	1.578	1.571	1.585	1.578			0.007	1.578	1.571	1.585	1.578	B. lentus
	0.846667	0.842157	0.851176	0.846667			0.00450925	0.846667	0.842	0.851	0.847	B. alvei
	3.83867	3.45527	4.22206	3.83867			0.383393	3.83867	4.055	4.065	3.396	control	Acinetobacter
	1.092	1.089	1.095	1.092			0.003	1.092	1.092	1.089	1.095	B. megaterium
	1.15467	1.15063	1.15871	1.15467			0.00404145	1.15467	1.151	1.159	1.154	B. subtilis
	1.22567	1.22315	1.22818	1.22567			0.00251661	1.22567	1.226	1.228	1.223	B. cereus
	0.993333	0.989292	0.997375	0.993333			0.00404145	0.993333	0.994	0.989	0.997	B. thuringiesis
	1.462	1.45742	1.46658	1.462			0.00458258	1.462	1.466	1.463	1.457	B. lentus
	0.836667	0.832503	0.84083	0.836667			0.00416333	0.836667	0.84	0.838	0.832	B. alvei
	0.388333	0.382306	0.394361	0.388333			0.00602771	0.388333	0.382	0.394	0.389	control	Pseudomonas
	0.149	0.146	0.152	0.149			0.003	0.149	0.149	0.152	0.146	B. megaterium
	0.194333	0.190821	0.197845	0.194333			0.00351188	0.194333	0.191	0.194	0.198	B. subtilis
	0.208333	0.205278	0.211388	0.208333			0.00305505	0.208333	0.205	0.209	0.211	B. cereus
	0.124667	0.121155	0.128179	0.124667			0.00351188	0.124667	0.121	0.128	0.125	B. thuringiesis
	0.262667	0.257941	0.267392	0.262667			0.00472582	0.262667	0.259	0.261	0.268	B. lentus
	0.0923333	0.0892783	0.0953884	0.0923333			0.00305505	0.0923333	0.093	0.089	0.095	B. alvei
	0.422333	0.418292	0.426375	0.422333			0.00404145	0.422333	0.423	0.426	0.418	control	Staphylococcus
	0.150667	0.147452	0.153881	0.150667			0.00321455	0.150667	0.153	0.152	0.147	B. megaterium
	0.162667	0.160585	0.164748	0.162667			0.00208167	0.162667	0.162	0.161	0.165	B. subtilis
	0.173	0.17	0.176	0.173			0.003	0.173	0.17	0.176	0.173	B. cereus
	0.128667	0.125612	0.131722	0.128667			0.00305505	0.128667	0.126	0.128	0.132	B. thuringiesis
	0.195333	0.192817	0.19785	0.195333			0.00251661	0.195333	0.198	0.195	0.193	B. lentus
	0.107667	0.104612	0.110722	0.107667			0.00305505	0.107667	0.105	0.107	0.111	B. alvei

## Sheet: Sheet14
												Figure
												Antibiofilm activity of Bacillus- purified amylase enzyme against some pathogenic
												bacteria after 24 and 48 h treatment
												(A) E. coli
		mean	mean-SDV	mean+SDV								.
		0.316667	0.311159	0.322174	0.316667		0.00550757	0.316667	0.322	0.317	0.311	control
		0.447333	0.441306	0.453361	0.447333		0.00602771	0.447333	0.441	0.453	0.448
		0.167667	0.164155	0.171179	0.167667		0.00351188	0.167667	0.168	0.171	0.164	B. megaterium
		0.154	0.15	0.158	0.154		0.004	0.154	0.15	0.158	0.154
		0.181	0.178354	0.183646	0.181		0.00264575	0.181	0.18	0.179	0.184	B. subtilis
		0.168333	0.165278	0.171388	0.168333		0.00305505	0.168333	0.169	0.171	0.165
		0.221	0.217	0.225	0.221		0.004	0.221	0.221	0.225	0.217	B. cereus
		0.201	0.195	0.207	0.201		0.006	0.201	0.201	0.195	0.207
		0.151667	0.147881	0.155453	0.151667		0.00378594	0.151667	0.149	0.15	0.156	B. thuringiesis
		0.135333	0.131821	0.138845	0.135333		0.00351188	0.135333	0.139	0.135	0.132
		0.241667	0.238612	0.244722	0.241667		0.00305505	0.241667	0.241	0.239	0.245	B. lentus
		0.262667	0.258503	0.26683	0.262667		0.00416333	0.262667	0.266	0.264	0.258
		0.122	0.118394	0.125606	0.122		0.00360555	0.122	0.121	0.119	0.126	B. alvei
		0.116333	0.113278	0.119388	0.116333		0.00305505	0.116333	0.119	0.117	0.113

[truncated: 10 more sheets: Sheet16, Sheet15, Sheet17, Sheet18, Sheet1, Sheet2, Sheet9, Sheet10, Sheet20, Sheet19]
