# Supplementary material for: Optimizing and purifying extracellular amylase from soil bacteria to inhibit clinical biofilm-forming bacteria
Source: PeerJ. 2020 Nov 2;8:e10288. doi: 10.7717/peerj.10288 (PMC7643558; doi:10.7717/peerj.10288)
Supplement: Supplemental Information 2 [file peerj-08-10288-s002.xlsx]

## Sheet: Sheet2
															Table (3): Antibacterial activity of Bacillus sp. and purified amylase enzyme compared with different 1
															standard antibiotics.
															Bacterial supernatant
								sdv	mean	third	second	first			megaterium
								1.52753	21.3333	23	20	21	E.coli
								1	26	25	27	26	Klebsiella
								1	36	36	35	37	Acinetobacter
								1	24	25	23	24	Pseudomonas
								1	31	30	32	31	Staphylococcus
															subtilis
								1	12	13	12	11	E.coli
								2.08167	18.3333	20	16	19	Klebsiella
								1	21	22	21	20	Acinetobacter
								1.52753	14.6667	16	15	13	Pseudomonas
								2	20	20	22	18	Staphylococcus
															cereus
								1.1547	11.6667	13	11	11	E.coli
								1	21	22	21	20	Klebsiella
								1	36	35	36	37	Acinetobacter
								1	18	17	18	19	Pseudomonas
								1.52753	13.6667	12	15	14	Staphylococcus
								1.52753	13.6667	14	15	12	E.coli		thuringiesis
								1	21	21	22	20	Klebsiella
								1	21	21	22	20	Acinetobacter
								1	22	22	21	23	Pseudomonas
								0.57735	18.3333	18	18	19	Staphylococcus
															lentus
								1.1547	22.3333	23	23	21	E.coli
								1	22	22	21	23	Klebsiella
								0.57735	23.6667	24	23	24	Acinetobacter
								1.52753	31.6667	33	32	30	Pseudomonas
								3.21455	31.3333	35	29	30	Staphylococcus
															alvei
								1.52753	33.6667	34	35	32	E.coli
								1	21	22	21	20	Klebsiella
								1.52753	38.6667	40	37	39	Acinetobacter
								2.51661	28.6667	29	26	31	Pseudomonas
								2	48	48	46	50	Staphylococcus
								2.51661	36.3333	39	36	34	E.coli		polymyxa
								0.57735	16.6667	17	17	16	Klebsiella
								1	38	38	37	39	Acinetobacter
								4.04145	16.6667	12	19	19	Pseudomonas
								0.57735	19.6667	20	20	19	Staphylococcus
								1.52753	21.3333	20	21	23	E.coli		circulans
								1	23	23	24	22	Klebsiella
								1	39	38	40	39	Acinetobacter
								1	32	33	32	31	Pseudomonas
								2.08167	31.6667	34	30	31	Staphylococcus

## Sheet: Sheet3
												Table (3): Antibacterial activity of Bacillus sp. and purified amylase enzyme compared with different
												standard antibiotics.
												purified amylase
						sdv	mean	third	second	first
						0.288675	7.16667	7.5	7	7	ABM	E. coli
						0.288675	7.33333	7	7.5	7.5	ABS
						0	7	7	7	7	ABC
						0	7.5	7.5	7.5	7.5	ABT
						0.288675	7.33333	7.5	7.5	7	ABL
						0.5	7.5	7.5	7	8	ABA
						0	7.5	7.5	7.5	7.5	ABM	Klebsiella
						0	7	7	7	7	ABS
						0.288675	7.33333	7	7.5	7.5	ABC
						0.288675	7.16667	7.5	7	7	ABT
						0	7.5	7.5	7.5	7.5	ABL
						0.288675	7.33333	7	7.5	7.5	ABA
